# Supplementary material for: People calibrate future expectations to past performance when predicting transparently random events
Source: PNAS Nexus. 2025 Aug 26;4(8):pgaf237. doi: 10.1093/pnasnexus/pgaf237 (PMC12378910; doi:10.1093/pnasnexus/pgaf237)
Supplement: pgaf237_Supplementary_Data [file pgaf237_supplementary_data.zip]

Archive with 2 entries (2 files):
- PNASNEXUS-PNASNEXUS-2025-00637-s01.pdf
- Supplementary reference.docx
